# Supplementary material for: Can You Hear Me Now? Helping Faculty Improve Feedback Exchange for Internal Medicine Subspecialty Fellows
Source: MedEdPORTAL. 2021 Feb 17;17:11099. doi: 10.15766/mep_2374-8265.11099 (PMC7901254; doi:10.15766/mep_2374-8265.11099)
Supplement: Supplementary file 1 — Facilitators Guide.docxPowerPoint.pptxPreworkshop Survey.docPostworkshop Survey.doc [file mep_2374-8265.11099-s001.zip]

Archive with 5 entries (5 files):
- _Educational_Summary_Report_11099.pdf
- A. Facilitators Guide.docx
- B. PowerPoint.pptx
- C. Preworkshop Survey.doc
- D. Postworkshop Survey.doc
